# Supplementary material for: Modification of Polyurethane Sponge Based on the Thiol–Ene Click Reaction and Its Application for Oil/Water Separation
Source: Polymers (Basel). 2019 Dec 12;11(12):2072. doi: 10.3390/polym11122072 (PMC6960865; doi:10.3390/polym11122072)
Supplement: Supplementary file 1 [file polymers-11-02072-s001.zip]

Archive with 1 entries (1 files):
- polymers-633827-supplementary.mp4
